# Supplementary material for: Chemical Composition, Cytotoxicity, and Encapsulation of Lavender Essential Oil (Lavandula angustifolia) in Alginate Hydrogel—Application and Therapeutic Effect on Animal Model
Source: Molecules. 2025 Jul 11;30(14):2931. doi: 10.3390/molecules30142931 (PMC12299666; doi:10.3390/molecules30142931)
Supplement: Supplementary file 1 [file molecules-30-02931-s001.zip]

Archive with 1 entries (1 files):
- molecules-3714058-supplementary.pdf
